# Supplementary material for: Decitabine Promotes Modulation in Phenotype and Function of Monocytes and Macrophages That Drive Immune Response Regulation
Source: Cells. 2021 Apr 12;10(4):868. doi: 10.3390/cells10040868 (PMC8069756; doi:10.3390/cells10040868)
Supplement: Supplementary file 1 [file cells-10-00868-s001.zip]

Archive with 9 entries (8 files):
- Sup_FAZ/
- Sup_FAZ/Figure captions- FAZ - 01-12-2020.docx
- __MACOSX/Sup_FAZ/._Figure captions- FAZ - 01-12-2020.docx
- Sup_FAZ/Suplemmentary material.docx
- __MACOSX/Sup_FAZ/._Suplemmentary material.docx
- Sup_FAZ/Supplementary fig 2 - macrophages M1-M2 markers.tif
- __MACOSX/Sup_FAZ/._Supplementary fig 2 - macrophages M1-M2 markers.tif
- Sup_FAZ/Supplementary fig 1 - viability.tif
- __MACOSX/Sup_FAZ/._Supplementary fig 1 - viability.tif
